# Supplementary material for: Deciphering Soil Keystone Microbial Taxa: Structural Diversity and Co-Occurrence Patterns from Peri-Urban to Urban Landscapes
Source: Microorganisms. 2025 Jul 24;13(8):1726. doi: 10.3390/microorganisms13081726 (PMC12388032; doi:10.3390/microorganisms13081726)
Supplement: Supplementary file 1 [file microorganisms-13-01726-s001.zip]

Archive with 2 entries (2 files):
- microorganisms-3697348 Supplemental Figure.pdf
- microorganisms-3697348 Supplemental Table.pdf
